# Supplementary material for: Potential Markers of Progression in Idiopathic Parkinson’s Disease Derived From Assessment of Circular Gait With a Single Body-Fixed-Sensor: A 5 Year Longitudinal Study
Source: Front Hum Neurosci. 2019 Feb 19;13:59. doi: 10.3389/fnhum.2019.00059 (PMC6389786; doi:10.3389/fnhum.2019.00059)
Supplement: Supplementary file 1 [file Data_Sheet_1.xlsx]

## Sheet: Table A.1 Visits
			Biannual visits														Biannual visits														Biannual visits
			1	2	3	4	5	6	7	8	9	10					1	2	3	4	5	6	7	8	9	10					1	2	3	4	5	6	7	8	9	10
		1												HC		1												PD-Early		1												PD-Mid
		2														2														2
		3														3														3
		4														4														4
		5														5														5
		6														6														6
		7														7														7
		8														8														8
		9														9														9
		10														10														10
		11														11														11
		12														12														12
		13														13														13
		14														14														14
		15														15														15
		16														16														16
		17														17														17
		18														18														18
		19														19														19
		20														20														20
		21														21														21
		22														22														22
		23																												23
		24																												24
		25																												25
																														26
																														27

## Sheet: Table A.2 Mean and SD
		DESCRIPTIVES	Mean HC	SD HC	Mean Early-PD	SD Early-PD	Mean Mid-PD	SD Mid-PD
	FEATURES	Number of steps	26.61	2.25472	28.6477	3.82166	32.9352	6.67465
		Total duration [s]	13.5912	1.61253	14.7578	1.7201	16.9736	4.02497
		Asymmetry of step time [s]	0.0153705	0.0123542	0.0194113	0.0133639	0.0241394	0.0138257
		Median stride time [s]	0.9146	0.0768976	0.927614	0.0825143	0.942037	0.0796757
		Stride time variability [s]	0.0231456	0.00666343	0.028985	0.00723162	0.0270305	0.00906249
		SD (Acc in VT) [m/s²]	3.98705	0.900329	3.47362	0.782381	3.01918	1.08565
		SD (Acc in ML) [m/s²]	2.665	0.885464	2.39413	0.838384	2.04165	0.763592
		SD (Acc in AP) [m/s²]	2.64702	0.820418	2.11371	0.493615	1.86867	0.758162
		Stride regularity (VT)	0.793428	0.0575404	0.762933	0.101959	0.766387	0.0920303
		Step regularity (VT)	0.774671	0.120742	0.730683	0.159706	0.682463	0.159699
		Stride regularity (AP)	0.606657	0.0822187	0.53249	0.125838	0.555671	0.0981054
		Step regularity (AP)	0.579677	0.183631	0.456715	0.215663	0.429932	0.165424
		Harmonic ratio (VT)	4.29914	1.16687	4.09574	1.33485	3.24712	0.692865
		Harmonic ratio (ML)	2.99846	0.822439	2.7999	0.984825	2.258	0.786136
		Harmonic ratio (AP)	3.44264	0.895888	2.86691	0.772844	2.36198	0.709471
		Index of harmonicity (VT)	0.821952	0.0937399	0.885591	0.0464788	0.84701	0.0888523
		Index of harmonicity (ML)	0.127579	0.115711	0.178152	0.14361	0.189293	0.149591
		Index of harmonicity (AP)	0.397929	0.131248	0.459443	0.139182	0.530909	0.160238
		Normalized peak power (VT)	0.0389048	0.00543692	0.0403316	0.00579193	0.0381457	0.00668361
		Normalized peak power (ML)	0.0205706	0.00787307	0.0165847	0.00724165	0.0156982	0.00551143
		Normalized peak power (AP)	0.0188761	0.00444043	0.0168569	0.00621648	0.0181263	0.00538408
		Width of peak power (VT)	0.174991	0.003585	0.180572	0.00457128	0.182758	0.00897465
		Width of peak power (ML)	0.181986	0.00806008	0.195675	0.0423607	0.187827	0.0177042
		Width of peak power (AP)	0.179357	0.0083137	0.182736	0.0147275	0.178221	0.00742726

## Sheet: Table A.3 Early-PD
	GEE models: Early-PD vs HC		TIME			GROUP			TIME x GROUP				GEE models: Early-PD vs HC		Confounders	PERCENTAGE ANNUAL CHANGE EARLY-PD			PERCENTAGE ANNUAL CHANGE HC
			Beta	SE	p	Beta	SE	p	Beta	SE	p					%	SD%	p	%	SD%	p
	FEATURES	Number of steps	0.0286541	0.0147016	0.0512894	0.217254	0.188531	0.249177	0.0516252	0.0262771	0.0494553		FEATURES	Number of steps	a	1.029	0.328014	0.00170657	0.356745	0.172136	0.0382227		Legend of confounders
		Total duration	0.0254949	0.0370756	0.491675	0.842774	0.246064	0.000614765	0.0916676	0.0526323	0.0815679			Total duration	b*	1.90628	0.521368	0.000255885	0.640138	0.397597	0.107394		a	Gait speed
		Asymmetry of step time	-0.0412035	0.0529516	0.436489	-0.00377163	0.277354	0.98915	0.114436	0.0846833	0.176585			Asymmetry of step time	a/b	6.87044	7.18359	0.338867	-3.74781	4.5462	0.409722		b	Age
		Median stride time	-0.015721	0.0166851	0.34608	-0.351209	0.261491	0.179238	-0.101212	0.0317841	0.00145082			Median stride time	a	-0.852626	0.182966	3.1618e-06	-0.182623	0.13256	0.168307		c	ON/OFF medication stage
		Stride time variability	-0.0343162	0.0575943	0.551291	0.402499	0.24752	0.103923	-0.0526285	0.0817517	0.519731			Stride time variability	a	-1.52931	1.63103	0.348434	-1.34379	1.97498	0.496246
		SD (VT)	0.0157682	0.0144143	0.273985	0.00625576	0.152288	0.967233	0.00836023	0.0262751	0.750348			SD (VT)	a	0.54951	0.427462	0.198611	0.087454	0.30287	0.772772
		SD (ML)	0.0545259	0.0290702	0.0607015	0.0098681	0.215088	0.963406	0.0344674	0.0348837	0.32312			SD (ML)	a/b	3.23638	1.40316	0.0210828	1.8935	1.31856	0.150992		Results
		SD (AP)	0.0565708	0.0188756	0.00272615	-0.0651126	0.194936	0.738365	0.00414682	0.0351535	0.906097			SD (AP)	a	2.67243	0.99069	0.00698529	1.4932	0.619766	0.0159831			Significant results with p < .05
		Stride regularity (VT)	-0.0779721	0.0405803	0.054678	-0.402473	0.264326	0.127849	-0.0242217	0.0694747	0.72736			Stride regularity (VT)		-1.23149	0.623456	0.0482377	-0.841048	0.427803	0.0493021		Criteria for progression markers
		Step regularity (VT)	-0.211082	0.143605	0.141593	-0.120075	0.159683	0.452076	0.140501	0.13719	0.305775			Step regularity (VT)	b	-1.94588	0.727958	0.00751609	-2.35202	1.46597	0.108623			Significant results with p < .05 (expected direction)
		Stride regularity (AP)	-0.0973526	0.0279271	0.000490391	-0.924732	0.271313	0.000653535	-0.0441799	0.0766017	0.564109			Stride regularity (AP)	a	-2.95707	1.38686	0.03299	-2.25491	0.53651	2.63493e-05			Significant results with p < .05 (unexpected direction)
		Step regularity (AP)	-0.14348	0.0720804	0.0465303	-0.531064	0.239742	0.0267497	0.0322988	0.0737226	0.661305			Step regularity (AP)	a	-5.49623	1.77581	0.00196772	-5.86531	2.38768	0.0140305			Results with trend, p < .1 (expected direction)
		Harmonic ratio (VT)	0.00289542	0.0420544	0.94511	-0.20764	0.237933	0.382836	-0.126881	0.0544856	0.0198743			Harmonic ratio (VT)		-2.79342	1.20745	0.0206961	1.68436	1.3406	0.208963			Results with trend, p < .1 (unexpected direction)
		Harmonic ratio (ML)	-0.0473842	0.0257967	0.0662343	-0.25411	0.231768	0.272906	-0.149297	0.0474631	0.00165777			Harmonic ratio (ML)		-5.92615	1.3801	1.75473e-05	-0.701446	0.911998	0.441816			Results with trend, p < .05 (opposite direction from Early-PD vs HC)
		Harmonic ratio (AP)	-0.0680933	0.0390184	0.0809574	-0.484255	0.231823	0.0367168	-0.116123	0.063754	0.0685421			Harmonic ratio (AP)	b	-4.27222	1.57702	0.00674778	-1.19403	1.2732	0.348337			Results with trend, p < .1 (opposite direction from Early-PD vs HC)
		Index of harmonicity (VT)	0.0291976	0.0462408	0.527763	0.626785	0.222212	0.0047925	-0.148276	0.0733308	0.0431743			Index of harmonicity (VT)		-0.945165	0.612954	0.123078	0.739272	0.503228	0.141817
		Index of harmonicity (ML)	-0.0264528	0.0505559	0.600808	0.260264	0.266803	0.329317	0.0687106	0.0598545	0.250985			Index of harmonicity (ML)	a	8.43723	4.6495	0.0695772	-5.81591	3.65271	0.111336
		Index of harmonicity (AP)	-0.0440656	0.0361249	0.222537	-0.185823	0.258953	0.473007	0.0902494	0.0722512	0.211627			Index of harmonicity (AP)	a	0.622673	1.9741	0.752442	-1.70881	1.4642	0.243187
		Normalized peak power (VT)	-0.0568756	0.0608993	0.350341	0.205656	0.24612	0.403383	-0.11016	0.0783085	0.159504			Normalized peak power (VT)		-2.14645	0.871534	0.0137841	-0.139317	0.934597	0.881501
		Normalized peak power (ML)	-0.0520126	0.0357757	0.145987	-0.426904	0.268079	0.111283	-0.0172861	0.0534107	0.746208			Normalized peak power (ML)		-3.62445	1.62125	0.0253783	-0.572929	1.09607	0.601174
		Normalized peak power (AP)	-0.119927	0.0285983	2.74702e-05	-0.594883	0.264107	0.0242952	-0.0729369	0.059845	0.222934			Normalized peak power (AP)	a	-6.48778	1.78007	0.00026772	-3.98037	1.06381	0.000182849
		Width of peak power (VT)	0.0575072	0.0660292	0.383789	0.90887	0.188797	1.47944e-06	-0.0202709	0.0940083	0.829277			Width of peak power (VT)		0.149927	0.245129	0.540785	0.228552	0.249868	0.360355
		Width of peak power (ML)	0.118489	0.0776112	0.126836	0.391666	0.186086	0.0353126	-0.0495633	0.0984843	0.614781			Width of peak power (ML)		1.20294	0.996076	0.22717	2.00607	1.43001	0.160667
		Width of peak power (AP)	0.0414242	0.042391	0.328474	0.493971	0.21554	0.0219185	-0.0858499	0.0837285	0.305205			Width of peak power (AP)	c	-0.00595491	0.743937	0.993613	0.447714	0.41516	0.280849
		Gait-UPDRS III	0.0474544	0.0419067	0.257474	1.23031	0.200814	8.97851e-10	0.144723	0.0570007	0.0111182			Gait-UPDRS III	c	46.0926	9.24184	6.12016e-07	47.7855	42.9789	0.266208

## Sheet: Table A.4 Mid-PD
	GEE models: Mid-PD vs HC		TIME			GROUP			TIME x GROUP				GEE models: Mid-PD vs HC		Confounders	PERCENTAGE ANNUAL CHANGE MID-PD
			Beta	SE	p	Beta	SE	p	Beta	SE	p					%	SD%	p
	FEATURES	Number of steps	0.0218172	0.0106909	0.0412777	0.539471	0.139236	0.000106843	-0.0204252	0.0282669	0.469936		FEATURES	Number of steps	a	0.0813266	0.364566	0.823475		Legend of confounders
		Total duration	-0.0148949	0.0239092	0.533299	0.886341	0.217293	4.52266e-05	0.0616883	0.0895118	0.49072			Total duration	b*	3.02594	2.93521	0.302582		a	Gait speed
		Asymmetry of step time	-0.0693812	0.0503134	0.1679	0.496041	0.209929	0.0181325	0.0723945	0.0763017	0.342726			Asymmetry of step time	a/b	1.44183	3.81723	0.705642		b	Age
		Median stride time	0.0119355	0.0235866	0.612835	-0.10761	0.237822	0.650923	-0.0582648	0.0540007	0.280604			Median stride time	a	-0.274665	0.400322	0.492644		c	ON/OFF medication stage
		Stride time variability	-0.0254341	0.0585397	0.663943	-0.0790993	0.223038	0.722856	0.195289	0.0724176	0.00700298			Stride time variability	a	6.09455	1.89964	0.00133539
		SD (VT)	0.019904	0.0197708	0.314062	-0.484293	0.198276	0.014585	0.0229604	0.0281326	0.414415			SD (VT)	a	1.7142	0.950164	0.0712136
		SD (ML)	0.0387364	0.0291163	0.183387	-0.253892	0.200792	0.206067	-0.00573852	0.0447707	0.89801			SD (ML)	a/b	1.2477	1.59992	0.435479		Legend of colors
		SD (AP)	0.0649828	0.0205197	0.001541	-0.52531	0.199731	0.00853639	0.0412172	0.0400674	0.303623			SD (AP)	a	4.10621	1.63554	0.0120523		Results
		Stride regularity (VT)	-0.0660646	0.0357948	0.0649435	0.510591	0.207916	0.0140588	-0.146653	0.0749094	0.050261			Stride regularity (VT)		-2.20584	0.709514	0.00187757			Significant results with p < .05
		Step regularity (VT)	-0.181688	0.137061	0.184973	-0.302833	0.160671	0.0594568	0.158548	0.14388	0.270484			Step regularity (VT)	b	-1.29346	1.65489	0.434452		Criteria for progression markers
		Stride regularity (AP)	-0.105166	0.0385656	0.00639249	-0.394473	0.226739	0.0819007	-0.159284	0.0593833	0.00731167			Stride regularity (AP)	a	-4.33506	0.817977	1.15973e-07			Significant results with p < .05 (expected direction)
		Step regularity (AP)	-0.177229	0.111918	0.113293	-0.362863	0.199917	0.0695135	0.172699	0.1221	0.157244			Step regularity (AP)	a	-1.23495	2.95909	0.676428			Significant results with p < .05 (unexpected direction)
		Harmonic ratio (VT)	0.039111	0.0394482	0.321465	-0.50594	0.19246	0.00856853	-0.10345	0.0572824	0.0709234			Harmonic ratio (VT)		-1.54939	1.50194	0.302265			Results with trend, p < .1 (expected direction)
		Harmonic ratio (ML)	-0.00978022	0.0302665	0.746591	-0.531981	0.239901	0.026589	0.0630269	0.0583865	0.280375			Harmonic ratio (ML)		1.44861	2.2406	0.517937			Results with trend, p < .1 (unexpected direction)
		Harmonic ratio (AP)	-0.0235379	0.0386311	0.542325	-0.855836	0.213594	6.15402e-05	0.040993	0.067503	0.543667			Harmonic ratio (AP)	b	0.757092	2.15133	0.7249			Results with trend, p < .05 (opposite direction from Early-PD vs HC)
		Index of harmonicity (VT)	0.029543	0.0428764	0.490807	0.894516	0.246487	0.000284458	-0.0798889	0.0663429	0.22852			Index of harmonicity (VT)		-0.400969	0.71049	0.572512			Results with trend, p < .1 (opposite direction from Early-PD vs HC)
		Index of harmonicity (ML)	-0.0209682	0.0565585	0.710835	0.154493	0.271857	0.56984	-0.0531724	0.0752181	0.479622			Index of harmonicity (ML)	a	-3.59739	2.89626	0.214206
		Index of harmonicity (AP)	-0.0639152	0.0380146	0.0926985	0.473549	0.222647	0.033428	0.0131751	0.044077	0.765007			Index of harmonicity (AP)	a	-0.329502	1.12073	0.768753
		Normalized peak power (VT)	-0.0349253	0.0539313	0.517251	0.431569	0.199902	0.0308575	-0.111872	0.0682956	0.101409			Normalized peak power (VT)		-2.01719	0.838853	0.0161857
		Normalized peak power (ML)	-0.009475	0.0441152	0.82994	-0.574058	0.228405	0.0119595	0.0360665	0.0743876	0.627786			Normalized peak power (ML)		-0.161565	2.36113	0.945446
		Normalized peak power (AP)	-0.128732	0.0328951	9.09963e-05	-0.176712	0.217209	0.415899	-0.0346425	0.0645583	0.591539			Normalized peak power (AP)	a	-3.98538	1.57802	0.0115512
		Width of peak power (VT)	0.0183303	0.0543396	0.73587	0.852249	0.194604	1.19005e-05	0.0325981	0.0842075	0.69867			Width of peak power (VT)		0.341376	0.281714	0.225595
		Width of peak power (ML)	0.149752	0.0959767	0.118691	0.551927	0.238111	0.0204524	-0.135736	0.115107	0.23831			Width of peak power (ML)		0.0966979	0.800509	0.903853
		Width of peak power (AP)	0.0555133	0.0578517	0.337267	-0.348195	0.219661	0.112932	0.146526	0.094089	0.119396			Width of peak power (AP)	c	1.2206	0.573288	0.033244
		Gait-UPDRS III	0.0107476	0.0376434	0.775252	1.53472	0.19612	5.10703e-15	0.0125869	0.0543791	0.816952			Gait-UPDRS III	c	1.42513	4.18777	0.733624

## Sheet: Table A.5 Clinical scores
	GEE models (Only PD)		Gait-UPDRS III
			Beta	SE	p	Confounders
	FEATURES	Number of steps	0.160553	0.0345276	3.31955e-06	b		Legend of confounders
		Total duration	0.157981	0.0391569	5.47067e-05	b*		a	Gait speed
		Asymmetry of step time	0.130896	0.0215013	1.14443e-09	b		b	Age
		Median stride time	0.0186751	0.0331998	0.573771	b		c	ON/OFF medication stage
		Stride time variability	0.0785947	0.0255871	0.00212873	b/c
		SD (VT)	-0.0823627	0.0321375	0.0103826	b
		SD (ML)	-0.0816621	0.0285349	0.00421202	b		Legend of colors
		SD (AP)	-0.0752645	0.0292443	0.0100634	b		Results
		Stride regularity (VT)	-0.112595	0.0624288	0.0712992				Significant results with p < .05
		Step regularity (VT)	-0.0462491	0.0200137	0.0208396	b		Criteria for progression markers
		Stride regularity (AP)	-0.0992898	0.0259159	0.000127505				Significant results with p < .05 (expected direction)
		Step regularity (AP)	-0.0515853	0.016106	0.00136068				Significant results with p < .05 (unexpected direction)
		Harmonic ratio (VT)	-0.112791	0.0219285	2.69559e-07				Results with trend, p < .1 (expected direction)
		Harmonic ratio (ML)	-0.0998536	0.0214115	3.10807e-06	c			Results with trend, p < .1 (unexpected direction)
		Harmonic ratio (AP)	-0.154213	0.0176066	0	b
		Index of harmonicity (VT)	-0.0805418	0.0593442	0.174718
		Index of harmonicity (ML)	0.0795363	0.0185371	1.78141e-05
		Index of harmonicity (AP)	0.0223413	0.0199392	0.262514	b
		Normalized peak power (VT)	-0.100556	0.0524686	0.0553013
		Normalized peak power (ML)	-0.0504439	0.0260733	0.0530273
		Normalized peak power (AP)	-0.0734349	0.0267105	0.00597248
		Width of peak power (VT)	0.0964768	0.0237859	4.99086e-05	c
		Width of peak power (ML)	-0.020232	0.0174114	0.245238
		Width of peak power (AP)	0.0565663	0.0242717	0.0197776
